# Supplementary material for: Protective Effects of Lindera obtusiloba Leaf Extract on Osteoarthritis in Mouse Primary Chondrocytes and a Medial Meniscus Destabilization Model
Source: Int J Mol Sci. 2025 Oct 10;26(20):9877. doi: 10.3390/ijms26209877 (PMC12564646; doi:10.3390/ijms26209877)
Supplement: Supplementary file 1 [file ijms-26-09877-s001.zip]

Archive with 1 entries (1 files):
- ijms-3893175-supplementary.pdf
